# Supplementary material for: Sequence and biochemical analysis of vaccinia virus A32 protein: Implications for in vitro stability and coiled-coil motif mediated regulation of the DNA-dependent ATPase activity
Source: PLoS One. 2025 Jan 6;20(1):e0316818. doi: 10.1371/journal.pone.0316818 (PMC11703096; doi:10.1371/journal.pone.0316818)
Supplement: S1 Dataset — (XLSX) [file pone.0316818.s003.xlsx]

## Sheet: ATPase increasing conc
Final values for Figure 2b-i
A32WT	without DNA	Std dev	with DNA	std dev
2µM	17.4072	0.391959	36.5733	1.56186
4µM	18.9562	0.025312	58.6078	8.72434
6µM	12.6574	0.537734	133.661	8.34772
8µM	13.172	0.210747	117.757	8.16638
10µM	9.78893	0.531232	172.997	3.90021
Trx	18.2427	0.580757	11.3909	0.622243
Without DNA					ATP	Pi	% hydrolysed ATP	mean	std dev	Net Hydrolysed ATP (µM) from 1mM ATP
RECT- 1	4.3446e+06	RECT- 15	55531.5	Ctrl	4.3446e+06	55531.5	1.27817	2.05516	1.09883	0
RECT- 2	4.46407e+06	RECT- 16	126429		4.46407e+06	126429	2.83215
RECT- 3	3.21026e+06	RECT- 17	112960	2µM	3.21026e+06	112960	3.51873	3.79589	0.391959	17.4072
RECT- 4	2.96069e+06	RECT- 18	120590		2.96069e+06	120590	4.07304
RECT- 5	5.0455e+06	RECT- 19	200240	4µM	5.0455e+06	200240	3.96868	3.95078	0.025312	18.9562
RECT- 6	5.51471e+06	RECT- 20	216887		5.51471e+06	216887	3.93288
RECT- 7	8.40972e+06	RECT- 21	311255	6µM	8.40972e+06	311255	3.70114	3.3209	0.537734	12.6574
RECT- 8	8.33408e+06	RECT- 22	245077		8.33408e+06	245077	2.94066
RECT- 9	6.46911e+06	RECT- 23	227802	8µM	6.46911e+06	227802	3.52138	3.37236	0.210747	13.172
RECT- 10	6.0035e+06	RECT- 24	193513		6.0035e+06	193513	3.22334
RECT- 11	4.99255e+06	RECT- 25	132723	10µM	4.99255e+06	132723	2.65842	3.03405	0.531232	9.78893
RECT- 12	5.04073e+06	RECT- 26	171873		5.04073e+06	171873	3.40969
RECT- 13	6.49446e+06	RECT- 27	278618	Trx-10µM	6.49446e+06	278618	4.29009	3.87943	0.580757	18.2427
RECT- 14	6.76757e+06	RECT- 28	234752		6.76757e+06	234752	3.46877
With DNA					ATP	Pi	% hydrolysed ATP	mean	std dev	Net Hydrolysed ATP (µM) from 1mM ATP
RECT- 1	997029	RECT- 15	25891.2	Ctrl	997029	25891.2	2.59684	2.81117	0.303113	0
RECT- 2	4.38236e+06	RECT- 16	132588		4.38236e+06	132588	3.0255
RECT- 3	1.28354e+06	RECT- 17	97201.1	2µM	1.28354e+06	97201.1	7.5729	6.4685	1.56186	36.5733
RECT- 4	1.01255e+06	RECT- 18	54314.1		1.01255e+06	54314.1	5.3641
RECT- 5	2.56899e+06	RECT- 19	64299.6	4µM	2.56899e+06	64299.6	2.50292	8.67196	8.72434	58.6078
RECT- 6	1.0114e+06	RECT- 20	150102		1.0114e+06	150102	14.841
RECT- 7	3.82917e+06	RECT- 21	845483	6µM	3.82917e+06	845483	22.08	16.1773	8.34772	133.661
RECT- 8	4.52537e+06	RECT- 22	464963		4.52537e+06	464963	10.2746
RECT- 9	3.08396e+06	RECT- 23	271771	8µM	3.08396e+06	271771	8.81238	14.5869	8.16638	117.757
RECT- 10	1.75399e+06	RECT- 24	357136		1.75399e+06	357136	20.3614
RECT- 11	5.67269e+06	RECT- 25	984384	10µM	5.67269e+06	984384	17.353	20.1109	3.90021	172.997
RECT- 12	3.64983e+06	RECT- 26	834671		3.64983e+06	834671	22.8688
RECT- 13	7.98993e+06	RECT- 27	350778	Trx- 10µM	7.98993e+06	350778	4.39026	3.95026	0.622243	11.3909
RECT- 14	8.60461e+06	RECT- 28	302045		8.60461e+06	302045	3.51027

## Sheet: A32 vs mutants
Final values for Figure 4b-i
	without DNA	std dev	with DNA	std dev
A32WT	16.0769	1.65567	198.45	0.253218
A32K31A	45.3767	0.924429	69.995	0.383185
A32L234K	136.495	2.11995	107.04	0.577038
A32LL234K_Q237A	190.611	0.211518	194.961	0.821632
Trx	7.12414	1.40226	6.05814	1.24457
A32WT vs mutants					ATP	Pi	% hydrolysed ATP	mean	std dev	Net Hydrolysed ATP (µM) from 1mM ATP	sample
RECT- 1	3.11316e+06	RECT- 29	66444.2		3.11316e+06	66444.2	2.1343	2.95684	1.16325	0	ctrl no DNA
RECT- 2	2.87394e+06	RECT- 30	108617		2.87394e+06	108617	3.77938
RECT- 3	2.9602e+06	RECT- 31	100463		2.9602e+06	100463	3.3938	4.56453	1.65567	16.0769	A32
RECT- 4	2.78857e+06	RECT- 32	159932		2.78857e+06	159932	5.73526
RECT- 5	2.83945e+06	RECT- 33	77841.4		2.83945e+06	77841.4	2.74143	2.65612	0.120648	0	Ctrl- only DNA
RECT- 6	2.99462e+06	RECT- 34	76985.8		2.99462e+06	76985.8	2.57081
RECT- 7	2.28786e+06	RECT- 35	510699		2.28786e+06	510699	22.3221	22.5012	0.253218	198.45	A32+DNA
RECT- 8	2.39475e+06	RECT- 36	543135		2.39475e+06	543135	22.6802
RECT- 9	1.83017e+06	RECT- 37	276490		1.83017e+06	276490	15.1073	16.6063	2.11995	136.495	CCM1
RECT- 10	1.9629e+06	RECT- 38	355391		1.9629e+06	355391	18.1054
RECT- 11	3.32449e+06	RECT- 39	430591		3.32449e+06	430591	12.9521	13.3601	0.577038	107.04	CCM1+DNA
RECT- 12	3.68095e+06	RECT- 40	506799		3.68095e+06	506799	13.7682
RECT- 13	2.66518e+06	RECT- 41	217163		2.66518e+06	217163	8.14818	7.49451	0.924429	45.3767	WA
RECT- 14	3.07932e+06	RECT- 42	210651		3.07932e+06	210651	6.84084
RECT- 15	2.36515e+06	RECT- 43	221961		2.36515e+06	221961	9.38467	9.65562	0.383185	69.995	WA+DNA
RECT- 16	2.49068e+06	RECT- 44	247239		2.49068e+06	247239	9.92657
RECT- 17	3.32613e+06	RECT- 45	727370		3.32613e+06	727370	21.8684	22.0179	0.211518	190.611	CCM2
RECT- 18	3.58959e+06	RECT- 46	795722		3.58959e+06	795722	22.1675
RECT- 19	2.07389e+06	RECT- 47	471461		2.07389e+06	471461	22.7332	22.1522	0.821632	194.961	CCM2+DNA
RECT- 20	2.18312e+06	RECT- 48	470924		2.18312e+06	470924	21.5712
RECT- 21	3.04706e+06	RECT- 49	168693		3.04706e+06	168693	5.53625	5.70331	0.236272		no sample
RECT- 22	2.47334e+06	RECT- 50	145194		2.47334e+06	145194	5.87038
RECT- 23	2.63445e+06	RECT- 51	156202		2.63445e+06	156202	5.92921	5.85653	0.102788		no sample
RECT- 24	2.77786e+06	RECT- 52	160667		2.77786e+06	160667	5.78384
RECT- 25	3.38922e+06	RECT- 53	90753.3		3.38922e+06	90753.3	2.67771	3.66925	1.40226	7.12414	Trx
RECT- 26	3.13568e+06	RECT- 54	146148		3.13568e+06	146148	4.6608
RECT- 27	2.33469e+06	RECT- 55	96702.4		2.33469e+06	96702.4	4.14198	3.26193	1.24457	6.05814	Trx+DNA
RECT- 28	2.65495e+06	RECT- 56	63238		2.65495e+06	63238	2.38189

## Sheet: Wildtype kinetics
Final values for Figure 4c-i
ATP (mM)	Without DNA	std dev	With DNA	std dev
0.1	1.02172	1.03508	1.86008	0.697873
0.2	0.653684	0.18232	2.87756	1.77112
0.4	0.917763	0.311464	4.16526	0.10855
0.6	1.13147	0.0362675	5.19929	1.16361
0.8	1.00325	0.303098	6.74725	0.374118
1	1.06547	0.0739998	6.43334	0.370038
2	1.81472	0.0258011	10.7621	0.508527
3	0.70134	0.229071	12.3082	0.566929
Wild type Kinetics without DNA					ATP	Pi	% hydrolysed ATP	mean	std dev	Net Hydrolysed ATP (µM)	pi release/min	ATP (mM)
RECT- 1	836569	RECT- 37	24244.1		836569	24244.1	2.89804	3.83305
RECT- 2	918700	RECT- 38	43804.1		918700	43804.1	4.76805
RECT- 3	545962	RECT- 39	184278		545962	184278	33.7528	34.4847	1.03508	30.6517	1.02172	0.1
RECT- 4	606039	RECT- 40	213427		606039	213427	35.2167
RECT- 5	716939	RECT- 41	98702.6		716939	98702.6	13.7672	13.6383	0.18232	19.6105	0.653684	0.2
RECT- 6	687367	RECT- 42	92859		687367	92859	13.5094
RECT- 7	861699	RECT- 43	110215		861699	110215	12.7904	13.0107	0.311464	27.5329	0.917763	0.4
RECT- 8	778567	RECT- 44	103011		778567	103011	13.2309
RECT- 9	720049	RECT- 45	68151		720049	68151	9.46477	9.49041	0.0362675	33.9442	1.13147	0.6
RECT- 10	698609	RECT- 46	66480.1		698609	66480.1	9.51606
RECT- 11	713876	RECT- 47	55750.6		713876	55750.6	7.80957	7.59524	0.303098	30.0976	1.00325	0.8
RECT- 12	789718	RECT- 48	58288.5		789718	58288.5	7.38092
RECT- 13	726864	RECT- 49	51474.9		726864	51474.9	7.08179	7.02946	0.0739998	31.9642	1.06547	1
RECT- 14	1.0091e+06	RECT- 50	70406.5		1.0091e+06	70406.5	6.97713
RECT- 15	949835	RECT- 51	62089.6		949835	62089.6	6.53688	6.55513	0.0258011	54.4417	1.81472	2
RECT- 16	957050	RECT- 52	62910.5		957050	62910.5	6.57337
RECT- 17	1.09348e+06	RECT- 53	47811.3		1.09348e+06	47811.3	4.37241	4.53439	0.229071	21.0402	0.70134	3
RECT- 18	1.11649e+06	RECT- 54	52434.6		1.11649e+06	52434.6	4.69636
Wild type Kinetics with DNA					ATP	Pi	% hydrolysed ATP	mean	std dev	Net Hydrolysed ATP (µM)	pi release/min	ATP
RECT- 1	1.26791e+06	RECT- 37	42695.6		1.26791e+06	42695.6	3.36739	3.04574
RECT- 2	1.25785e+06	RECT- 38	34265.1		1.25785e+06	34265.1	2.72409
RECT- 3	1.2119e+06	RECT- 39	707199		1.2119e+06	707199	58.3547	58.8482	0.697873	55.8024	1.86008	0.1
RECT- 4	1.20648e+06	RECT- 40	715943		1.20648e+06	715943	59.3417
RECT- 5	1.19623e+06	RECT- 41	567749		1.19623e+06	567749	47.4616	46.2092	1.77112	86.3269	2.87756	0.2
RECT- 6	1.17565e+06	RECT- 42	528534		1.17565e+06	528534	44.9568
RECT- 7	1.25609e+06	RECT- 43	431616		1.25609e+06	431616	34.3619	34.2852	0.10855	124.958	4.16526	0.4
RECT- 8	1.2462e+06	RECT- 44	426307		1.2462e+06	426307	34.2084
RECT- 9	1.17697e+06	RECT- 45	332134		1.17697e+06	332134	28.2194	29.0422	1.16361	155.979	5.19929	0.6
RECT- 10	1.17341e+06	RECT- 46	350438		1.17341e+06	350438	29.865
RECT- 11	892065	RECT- 47	255242		892065	255242	28.6125	28.3479	0.374118	202.418	6.74725	0.8
RECT- 12	1.10962e+06	RECT- 48	311618		1.10962e+06	311618	28.0834
RECT- 13	1.15965e+06	RECT- 49	256098		1.15965e+06	256098	22.0841	22.3458	0.370038	193	6.43334	1
RECT- 14	1.18331e+06	RECT- 50	267515		1.18331e+06	267515	22.6074
RECT- 15	1.18741e+06	RECT- 51	232121		1.18741e+06	232121	19.5485	19.1889	0.508527	322.863	10.7621	2
RECT- 16	1.34018e+06	RECT- 52	252347		1.34018e+06	252347	18.8293
RECT- 17	1.58939e+06	RECT- 53	250405		1.58939e+06	250405	15.7548	15.3539	0.566929	369.246	12.3082	3
RECT- 18	1.57622e+06	RECT- 54	235694		1.57622e+06	235694	14.9531

## Sheet: Walker A kinetics
Final values for Figure 4c-ii
ATP (mM)	Without DNA	std dev	with DNA	std dev
0.1	0.146857	0.813857	0.209077	0.45293
0.2	0.260306	0.152251	0.374996	0.997481
0.4	0.302397	0.977974	0.40075	0.0339824
0.6	0.459249	1.5653	0.477858	0.266107
0.8	0.443783	0.889067	0.582801	0.278089
1	0.459122	1.10624	0.446769	0.140502
2	0.288115	0.829549	0.9104	0.157891
3	0.488011	0.0890173	2.55564	1.46484
WA Kinetics without DNA					ATP	Pi	% hydrolysed ATP	mean	std dev	Net Hydrolysed ATP (µM)	pi release/min	ATP (mM)
RECT- 1	942516	RECT- 19	38330.3		942516	38330.3	4.06681	3.94013
RECT- 2	881239	RECT- 20	33605.6		881239	33605.6	3.81345
RECT- 3	1.01957e+06	RECT- 21	79224.4		1.01957e+06	79224.4	7.77037	8.34585	0.813857	4.40572	0.146857	0.1
RECT- 4	892989	RECT- 22	79666.5		892989	79666.5	8.92134
RECT- 5	830857	RECT- 23	64283.9		830857	64283.9	7.73706	7.84472	0.152251	7.80918	0.260306	0.2
RECT- 6	815257	RECT- 24	64832.3		815257	64832.3	7.95238
RECT- 7	895963	RECT- 25	61818.3		895963	61818.3	6.89964	6.20811	0.977974	9.07192	0.302397	0.4
RECT- 8	984098	RECT- 26	54288.5		984098	54288.5	5.51658
RECT- 9	790665	RECT- 27	40557.5		790665	40557.5	5.12954	6.23637	1.5653	13.7775	0.459249	0.6
RECT- 10	865660	RECT- 28	63567.2		865660	63567.2	7.34321
RECT- 11	802214	RECT- 29	50001.9		802214	50001.9	6.23298	5.60432	0.889067	13.3135	0.443783	0.8
RECT- 12	840324	RECT- 30	41811.6		840324	41811.6	4.97565
RECT- 13	837440	RECT- 31	37980.2		837440	37980.2	4.53527	5.3175	1.10624	13.7737	0.459122	1
RECT- 14	817253	RECT- 32	49850.2		817253	49850.2	6.09972
RECT- 15	849894	RECT- 33	32174.6		849894	32174.6	3.78572	4.3723	0.829549	8.64344	0.288115	2
RECT- 16	854522	RECT- 34	42374.7		854522	42374.7	4.95888
RECT- 17	959074	RECT- 35	43072.8		959074	43072.8	4.49109	4.42814	0.0890173	14.6403	0.488011	3
RECT- 18	892388	RECT- 36	38954.5		892388	38954.5	4.3652
WA Kinetics with DNA					ATP	Pi	% hydrolysed ATP	mean	std dev	Net Hydrolysed ATP (µM)	pi release/min	ATP
RECT- 1	1.03046e+06	RECT- 19	21186.1		1.03046e+06	21186.1	2.05599	2.59576
RECT- 2	864535	RECT- 20	27107.7		864535	27107.7	3.13553
RECT- 3	1.17603e+06	RECT- 21	108058		1.17603e+06	108058	9.18834	8.86807	0.45293	6.27231	0.209077	0.1
RECT- 4	1.09759e+06	RECT- 22	93819.9		1.09759e+06	93819.9	8.5478
RECT- 5	1.01713e+06	RECT- 23	76440.9		1.01713e+06	76440.9	7.51537	8.2207	0.997481	11.2499	0.374996	0.2
RECT- 6	889552	RECT- 24	79401.6		889552	79401.6	8.92602
RECT- 7	909430	RECT- 25	50722.2		909430	50722.2	5.57736	5.60139	0.0339824	12.0225	0.40075	0.4
RECT- 8	850417	RECT- 26	47839.5		850417	47839.5	5.62542
RECT- 9	841075	RECT- 27	40345.4		841075	40345.4	4.79688	4.98505	0.266107	14.3357	0.477858	0.6
RECT- 10	965977	RECT- 28	49972.1		965977	49972.1	5.17321
RECT- 11	1.07669e+06	RECT- 29	53596.5		1.07669e+06	53596.5	4.9779	4.78126	0.278089	17.484	0.582801	0.8
RECT- 12	1.12966e+06	RECT- 30	51790.7		1.12966e+06	51790.7	4.58462
RECT- 13	1.09292e+06	RECT- 31	41932.1		1.09292e+06	41932.1	3.83672	3.93607	0.140502	13.4031	0.446769	1
RECT- 14	928091	RECT- 32	37452.3		928091	37452.3	4.03542
RECT- 15	1.2771e+06	RECT- 33	49164.6		1.2771e+06	49164.6	3.84971	3.96136	0.157891	27.312	0.9104	2
RECT- 16	1.50335e+06	RECT- 34	61231.4		1.50335e+06	61231.4	4.07301
RECT- 17	1.32726e+06	RECT- 35	82120.3		1.32726e+06	82120.3	6.1872	5.1514	1.46484	76.6693	2.55564	3
RECT- 18	1.30899e+06	RECT- 36	53872.8		1.30899e+06	53872.8	4.1156

## Sheet: CCM2 kinetics
Final values for Figure 4c-iii
ATP (mM)	Without DNA	Std dev	With DNA	std dev
0.1	1.52965	0.214915	1.54356	0.45469
0.2	2.45309	1.33375	2.93433	0.277797
0.4	3.38507	0.133868	4.34391	1.14943
0.6	4.85257	0.877563	5.29699	0.919595
0.8	4.28246	0.219931	6.11246	1.13848
1	10.2704	0.589871	7.79477	0.243029
2	6.87355	0.739118	6.11476	0.275791
3	6.30358	1.1614	6.66438	0.302872
CCM2 Kinetics without DNA					ATP	Pi	% hydrolysed ATP	mean	std dev	Net Hydrolysed ATP (µM)	pi release/min	ATP (mM)
RECT- 1	1.32126e+06	RECT- 19	17305.8		1.32126e+06	17305.8	1.3098	2.386	1.52198
RECT- 2	941515	RECT- 20	32597.1		941515	32597.1	3.4622
RECT- 3	898996	RECT- 21	432630		898996	432630	48.1237	48.2756	0.214915	45.8896	1.52965	0.1
RECT- 4	1.01279e+06	RECT- 22	490469		1.01279e+06	490469	48.4276
RECT- 5	955578	RECT- 23	383431		955578	383431	40.1255	39.1824	1.33375	73.5928	2.45309	0.2
RECT- 6	1.04081e+06	RECT- 24	397997		1.04081e+06	397997	38.2393
RECT- 7	1.02589e+06	RECT- 25	283961		1.02589e+06	283961	27.6794	27.774	0.133868	101.552	3.38507	0.4
RECT- 8	1.09525e+06	RECT- 26	305231		1.09525e+06	305231	27.8687
RECT- 9	1.13157e+06	RECT- 27	308573		1.13157e+06	308573	27.2694	26.6489	0.877563	145.577	4.85257	0.6
RECT- 10	1.22412e+06	RECT- 28	318619		1.22412e+06	318619	26.0283
RECT- 11	841320	RECT- 29	153875		841320	153875	18.2897	18.4452	0.219931	128.474	4.28246	0.8
RECT- 12	1.01494e+06	RECT- 30	188787		1.01494e+06	188787	18.6008
RECT- 13	1.02724e+06	RECT- 31	174793		1.02724e+06	174793	17.0157	33.1972	0.589871	308.112	10.2704	1
RECT- 14	1.0496e+06	RECT- 32	169841		1.0496e+06	169841	16.1815
RECT- 15	915356	RECT- 33	111433		915356	111433	12.1737	12.6963	0.739118	206.207	6.87355	2
RECT- 16	966314	RECT- 34	127737		966314	127737	13.219
RECT- 17	991664	RECT- 35	94315.2		991664	94315.2	9.5108	8.68957	1.1614	189.107	6.30358	3
RECT- 18	878220	RECT- 36	69101.4		878220	69101.4	7.86834
CCM2 Kinetics with DNA					ATP	Pi	% hydrolysed ATP	mean	std dev	Net Hydrolysed ATP (µM)	pi release/min	ATP
RECT- 37	873080	RECT- 55	19789.3		873080	19789.3	2.26661	2.54078
RECT- 38	900452	RECT- 56	25347.2		900452	25347.2	2.81494
RECT- 39	887193	RECT- 57	430521		887193	430521	48.5262	48.8477	0.45469	46.3069	1.54356	0.1
RECT- 40	821372	RECT- 58	403862		821372	403862	49.1692
RECT- 41	848781	RECT- 59	396823		848781	396823	46.7521	46.5557	0.277797	88.0299	2.93433	0.2
RECT- 42	872569	RECT- 60	404517		872569	404517	46.3593
RECT- 43	801862	RECT- 61	288132		801862	288132	35.9329	35.1201	1.14943	130.317	4.34391	0.4
RECT- 44	873200	RECT- 62	299572		873200	299572	34.3074
RECT- 45	926923	RECT- 63	275074		926923	275074	29.676	29.0257	0.919595	158.91	5.29699	0.6
RECT- 46	1.01338e+06	RECT- 64	287552		1.01338e+06	287552	28.3755
RECT- 47	708493	RECT- 65	174696		708493	174696	24.6575	25.4625	1.13848	183.374	6.11246	0.8
RECT- 48	744069	RECT- 66	195448		744069	195448	26.2675
RECT- 49	638680	RECT- 67	166676		638680	166676	26.0969	25.9251	0.243029	233.843	7.79477	1
RECT- 50	868473	RECT- 68	223660		868473	223660	25.7533
RECT- 51	962350	RECT- 69	114596		962350	114596	11.9079	11.7129	0.275791	183.443	6.11476	2
RECT- 52	780740	RECT- 70	89924.8		780740	89924.8	11.5179
RECT- 53	818208	RECT- 71	73565		818208	73565	8.99099	9.20515	0.302872	199.931	6.66438	3
RECT- 54	850395	RECT- 72	80101.4		850395	80101.4	9.41932
